# Supplementary material for: LASAGNA: A novel algorithm for transcription factor binding site alignment
Source: BMC Bioinformatics. 2013 Mar 24;14:108. doi: 10.1186/1471-2105-14-108 (PMC3747862; doi:10.1186/1471-2105-14-108)
Supplement: Additional file 3 — Summary of 38 mouse ChIP-seq experiments. Each row shows the track name in the UCSC Genome Browser, cell type, target TF, number of peak sequences as well as the minimum, maximum, mean and standard deviation of peak sequence length. [file 1471-2105-14-108-S3.xls]

## Sheet: Sheet1
Track	Cell	TF	# Peaks	Min	Max	Mean	Std
wgEncodeSydhTfbsCh12Bhlhe40nb100IggrabPk	CH12	BHLHE40	50576	1	10148	628.871	630.344
wgEncodeSydhTfbsMelBhlhe40cIggrabPk	MEL	BHLHE40	11919	1	5609	581.494	584.678
wgEncodeCaltechTfbsC2c12CebpbFCntrl50bE2p60hPcr1xPkRep1	C2C12	CEBPB	7936	100	1397	304.475	101.331
wgEncodeCaltechTfbsC2c12CebpbFCntrl50bPcr1xPkRep1	C2C12	CEBPB	11434	104	1455	349.71	125.323
wgEncodeCaltechTfbsC2c12CebpbFCntrl50bE2p60hPcr1xPkRep2	C2C12	CEBPB	7339	119	1390	351.103	101.584
wgEncodeSydhTfbsMelEts1IggrabPk	MEL	ETS1	14368	1	9720	818.503	643.449
wgEncodeSydhTfbsCh12Ets1IggrabPk	CH12	ETS1	41149	1	10484	676.119	652.225
wgEncodeCaltechTfbsC2c12Fosl1sc605FCntrl36bPcr1xPkRep1	C2C12	FOSL1	6507	125	1035	346.489	105.488
wgEncodeSydhTfbsMelGata1Dm2p5dStdPk	MEL	GATA1	23793	1	4461	461.4	250.976
wgEncodeSydhTfbsMelGata1IggratPk	MEL	GATA1	60511	1	5608	473.607	362.443
wgEncodeSydhTfbsCh12CjunIggrabPk	CH12	JUN	16619	1	6938	563.882	396.627
wgEncodeSydhTfbsMelJundIggrabPk	MEL	JUND	1638	2	4946	563.071	408.988
wgEncodeSydhTfbsCh12JundIggrabPk	CH12	JUND	14821	1	5473	585.309	463.204
wgEncodeSydhTfbsCh12Mafkab50322IggrabPk	CH12	MAFK	38914	1	8918	422.985	434.675
wgEncodeSydhTfbsMelMafkab50322IggrabPk	MEL	MAFK	11369	1	6308	386.263	415.925
wgEncodeSydhTfbsMelMafkDm2p5dStdPk	MEL	MAFK	1191	28	9421	466.133	370.147
wgEncodeSydhTfbsEse14MafkStdPk	ES-E14	MAFK	14597	16	6152	390.277	217.003
wgEncodeSydhTfbsMelMaxIggrabPk	MEL	MAX	10079	1	7565	898.976	816.851
wgEncodeSydhTfbsCh12MaxIggrabPk	CH12	MAX	31133	1	9066	741.026	693.332
wgEncodeCaltechTfbsC2c12MaxFCntrl50bPcr1xPkRep1	C2C12	MAX	8930	103	2242	674.44	262.917
wgEncodeCaltechTfbsC2c12MaxFCntrl50bE2p60hPcr1xPkRep1	C2C12	MAX	2085	109	1390	464.339	149.435
wgEncodeSydhTfbsMelCmybh141IggrabPk	MEL	MYB	4019	1	6956	751.813	618.765
wgEncodeSydhTfbsMelCmybsc7874IggrabPk	MEL	MYB	4019	1	6956	751.813	618.765
wgEncodeSydhTfbsCh12CmycIggrabPk	CH12	MYC	19356	1	9735	896.656	734.737
wgEncodeSydhTfbsMelCmycIggrabPk	MEL	MYC	6297	1	10242	1124.45	876.496
wgEncodeCaltechTfbsC2c12Sc32758FCntrl50bE2p7dPcr1xPkRep1	C2C12	MYOD1	3247	103	1019	380.636	115.411
wgEncodeCaltechTfbsC2c12Sc32758FCntrl32bE2p24hPcr2xPkRep1	C2C12	MYOD1	20160	87	2338	386.279	159.494
wgEncodeCaltechTfbsC2c12Sc32758FCntrl32bPcr2xPkRep1	C2C12	MYOD1	13040	92	1997	473.998	199.886
wgEncodeCaltechTfbsC2c12Sc32758FCntrl32bE2p60hPcr2xPkRep1	C2C12	MYOD1	29226	67	5176	504.835	264.971
wgEncodeCaltechTfbsC2c12Sc12732FCntrl32bE2p60hPcr2xPkRep1	C2C12	MYOG	32173	66	3463	504.007	257.44
wgEncodeCaltechTfbsC2c12Sc12732FCntrl32bE2p24hPcr2xPkRep1	C2C12	MYOG	24360	65	1968	339.847	156.143
wgEncodeCaltechTfbsC2c12Sc12732FCntrl50bE2p7dPcr1xPkRep1	C2C12	MYOG	6885	118	1515	423.753	124.85
wgEncodeCaltechTfbsC2c12SrfFCntrl32bE2p24hPcr2xPkRep1	C2C12	SRF	2610	177	2672	549.413	237.521
wgEncodeSydhTfbsMelTbpIggmusPk	MEL	TBP	25442	1	10597	795.628	705.615
wgEncodeSydhTfbsCh12TbpIggmusPk	CH12	TBP	17492	1	9544	779.37	567.858
wgEncodeCaltechTfbsC2c12Tcf3FCntrl32bE2p5dPcr2xPkRep1	C2C12	TCF3	10172	65	2026	324.411	136.678
wgEncodeCaltechTfbsC2c12Usf1FCntrl50bE2p60hPcr1xPkRep1	C2C12	USF1	6742	100	1165	359.471	119.958
wgEncodeCaltechTfbsC2c12Usf1FCntrl50bPcr1xPkRep1	C2C12	USF1	8579	108	1893	415.17	128.216
