# Supplementary material for: LASAGNA: A novel algorithm for transcription factor binding site alignment
Source: BMC Bioinformatics. 2013 Mar 24;14:108. doi: 10.1186/1471-2105-14-108 (PMC3747862; doi:10.1186/1471-2105-14-108)
Supplement: Additional file 5 — List of LASAGNA-built models based on TRANSFAC/ORegAnno TFBSs. Only models whose counterparts can be found in matrices in TRANSFAC Public are listed. The IC and number of sites are shown for each model. [file 1471-2105-14-108-S5.xls]

## Sheet: Models based on TRANSFAC TFBSs
LASAGNA Models based on TRANSFAC TFBSs					TRANSFAC Matrix
Species	ID	Name	IC	# Sites	Species Group	ID	Name	IC	# Sites
Drosophila melanogaster	T00008	Adf-1	15.9054	14	Insects	M00171	Adf-1	15.7691	11
Drosophila melanogaster	T00063	Bcd	6.83795	49	Insects	M00140	Bcd	11.3691	12
Drosophila melanogaster	T00193	Dfd	8.05472	16	Insects	M00019	Dfd	6.19631	4
Drosophila melanogaster	T00196	Dl	7.70319	42	Insects	M00120	dl	12.0703	12
Drosophila melanogaster	T00295	Ftz	6.75277	112	Insects	M00020	Ftz	14.6268	9
Drosophila melanogaster	T00395	Hb	8.09615	87	Insects	M00022	Hb	9.0509	16
Drosophila melanogaster	T00456	Kr	9.88923	42	Insects	M00021	Kr	8.43019	6
Drosophila melanogaster	T00863	Ubx	5.47271	66	Insects	M00018	Ubx	9.08428	88
Drosophila melanogaster	T00918	Zeste	8.72926	46	Insects	M00283	Zeste	10.5593	26
Drosophila melanogaster	T08216	BR	9.23839	33	Insects	M00092	BR-CZ2	12.2314	12
Homo sapiens	T00029	AP-1	4.96683	73	Vertebrates	M00517	AP-1	9.73496	47
Homo sapiens	T00035	AP-2alphaA	5.97761	39	Vertebrates	M00469	AP-2alpha	7.74704	185
Homo sapiens	T00045	COUP-TF2	13.7683	18	Vertebrates	M00155	ARP-1	19.1481	7
Homo sapiens	T00051	ATF	12.0007	22	Vertebrates	M00179	CRE-BP1	14.4327	7
Homo sapiens	T00105	C/EBPalpha	8.54539	18	Vertebrates	M00116	C/EBPalpha	6.75346	43
Homo sapiens	T00123	c-Fos	8.41244	21	Vertebrates	M00517	AP-1	9.73496	47
Homo sapiens	T00133	c-Jun	8.0632	44	Vertebrates	M00517	AP-1	9.73496	47
Homo sapiens	T00137	c-Myb	7.30823	15	Vertebrates	M00183	c-Myb	6.48114	18
Homo sapiens	T00140	c-Myc	12.1224	35	Vertebrates	M00118	c-Myc:Max	15.3605	100
Homo sapiens	T00149	COUP-TF1	14.7578	17	Vertebrates	M00158	COUP-TF,HNF-4	17.1618	13
Homo sapiens	T00150	NF-Y	15.74	14	Vertebrates	M00185	NF-Y	10.7449	20
Homo sapiens	T00163	CREB	9.83113	43	Vertebrates	M00039	CREB	11.891	29
Homo sapiens	T00167	ATF-2	10.9207	34	Vertebrates	M00017	ATF	11.474	25
Homo sapiens	T00174	CTF	13.2053	12	Vertebrates	M00193	NF-1	9.51448	75
Homo sapiens	T00204	E12	11.6085	13	Vertebrates	M00002	E47	14.0261	11
Homo sapiens	T00221	E2F	14.5452	29	Vertebrates	M00516	E2F	12.023	29
Homo sapiens	T00261	ER-alpha	12.374	15	Vertebrates	M00191	ER	9.71802	20
Homo sapiens	T00306	GATA-1	6.48947	52	Vertebrates	M00128	GATA-1	9.96993	48
Homo sapiens	T00311	GATA-3	9.39197	16	Vertebrates	M00077	GATA-3	7.12829	63
Homo sapiens	T00337	GR-alpha	11.9151	16	Vertebrates	M00192	GR	8.46368	38
Homo sapiens	T00368	HNF-1alpha-A	9.38492	21	Vertebrates	M00132	HNF-1	13.9142	26
Homo sapiens	T00423	IRF-1	14.7163	13	Vertebrates	M00062	IRF-1	19.4264	21
Homo sapiens	T00539	NF-1	10.4207	64	Vertebrates	M00193	NF-1	9.51448	75
Homo sapiens	T00550	NF-AT1	15.8278	11	Vertebrates	M00302	NF-AT	10.1042	26
Homo sapiens	T00581	NF-IL6-2	11.2915	19	Vertebrates	M00109	C/EBPbeta	11.0459	21
Homo sapiens	T00590	NF-kappaB	13.2904	37	Vertebrates	M00194	NF-kappaB	15.801	13
Homo sapiens	T00593	p50	17.2962	25	Vertebrates	M00054	NF-kappaB	12.8148	40
Homo sapiens	T00625	ZEB(1124AA)	8.31513	56	Vertebrates	M00413	AREB6	10.7307	17
Homo sapiens	T00641	POU2F1	7.65215	73	Vertebrates	M00195	2012-10-01	11.9779	30
Homo sapiens	T00646	POU2F2(Oct-2.1)	13.8869	19	Vertebrates	M00210	OCT-x	16.0651	10
Homo sapiens	T00647	POU2F2	12.8932	14	Vertebrates	M00210	OCT-x	16.0651	10
Homo sapiens	T00671	p53	11.57	41	Vertebrates	M00034	p53	31.9753	17
Homo sapiens	T00759	Sp1	11.6993	246	Vertebrates	M00196	Sp1	11.8447	108
Homo sapiens	T00764	SRF	12.8426	46	Vertebrates	M00186	SRF	16.0987	21
Homo sapiens	T00794	TBP	7.55238	26	Vertebrates	M00252	TATA	10.1553	389
Homo sapiens	T00820	TFIID	7.82341	17	Vertebrates	M00471	TBP	9.74586	47
Homo sapiens	T00874	USF1	10.5882	28	Vertebrates	M00121	USF	12.8304	58
Homo sapiens	T00915	YY1	11.2702	28	Vertebrates	M00059	YY1	7.30286	18
Homo sapiens	T01005	MEF-2A	12.9604	18	Vertebrates	M00231	MEF-2	16.4848	100
Homo sapiens	T01542	E2F-1	9.33892	19	Vertebrates	M00516	E2F	12.023	29
Homo sapiens	T01609	HIF-1	11.1862	11	Vertebrates	M00539	Arnt	14.1167	42
Homo sapiens	T01673	RFX1	12.2034	13	Vertebrates	M00280	RFX1	11.531	32
Homo sapiens	T01920	GR-beta	11.9133	16	Vertebrates	M00192	GR	8.46368	38
Homo sapiens	T01945	NF-AT2	13.9296	10	Vertebrates	M00302	NF-AT	10.1042	26
Homo sapiens	T01948	NF-AT1	9.56093	13	Vertebrates	M00302	NF-AT	10.1042	26
Homo sapiens	T01950	HNF-1alpha-B	9.31837	14	Vertebrates	M00206	HNF-1	17.0475	8
Homo sapiens	T01951	HNF-1alpha-C	10.0287	14	Vertebrates	M00206	HNF-1	17.0475	8
Homo sapiens	T03978	Cart-1	11.7738	26	Vertebrates	M00416	Cart-1	13.7264	25
Homo sapiens	T04076	TGIF	12.1536	17	Vertebrates	M00418	TGIF	12.3712	15
Homo sapiens	T04169	FOXJ2(longisoform)	10.8599	48	Vertebrates	M00422	FOXJ2	13.4045	41
Mus musculus	T00017	C/EBPbeta(p35)	10.8371	16	Vertebrates	M00109	C/EBPbeta	11.0459	21
Mus musculus	T00018	AhR	12.3205	10	Vertebrates	M00139	AhR	20.2105	9
Mus musculus	T00032	AP-1	7.87857	31	Vertebrates	M00199	AP-1	10.4523	12
Mus musculus	T00104	C/EBPalpha	9.24217	17	Vertebrates	M00190	C/EBP	7.20893	62
Mus musculus	T00111	c-Ets-1	11.4966	17	Vertebrates	M00032	c-Ets-1(p54)	9.59508	15
Mus musculus	T00138	c-Myb	8.33026	11	Vertebrates	M00183	c-Myb	6.48114	18
Mus musculus	T00152	CP2	9.48221	12	Vertebrates	M00072	CP2	9.34054	6
Mus musculus	T00278	YY1	14.9107	17	Vertebrates	M00069	YY1	18.399	11
Mus musculus	T00305	GATA-1	8.72035	49	Vertebrates	M00128	GATA-1	9.96993	48
Mus musculus	T00378	HOXA3	5.88024	14	Vertebrates	M00395	HOXA3	2.22697	14
Mus musculus	T00422	IRF-1	9.40797	10	Vertebrates	M00062	IRF-1	19.4264	21
Mus musculus	T00479	LyF-1	6.49181	11	Vertebrates	M00141	Lyf-1	12.0819	11
Mus musculus	T00505	aMEF-2	13.0644	10	Vertebrates	M00231	MEF-2	16.4848	100
Mus musculus	T00526	MyoD	11.2709	21	Vertebrates	M00001	MyoD	9.08381	5
Mus musculus	T00537	NF-1	9.07496	25	Vertebrates	M00193	NF-1	9.51448	75
Mus musculus	T00557	NF-E2	9.67238	10	Vertebrates	M00037	NF-E2	15.4821	9
Mus musculus	T00588	NF-kappaB	15.8549	11	Vertebrates	M00208	NF-kappaB	15.9058	22
Mus musculus	T00613	NF-Y	22.6561	25	Vertebrates	M00287	NF-Y	12.6556	164
Mus musculus	T00644	POU2F1a	11.0445	18	Vertebrates	M00161	2012-10-01	17.0878	7
Mus musculus	T00648	POU2F2A	12.4361	10	Vertebrates	M00210	OCT-x	16.0651	10
Mus musculus	T00680	Pax-3	17.6062	30	Vertebrates	M00360	Pax-3	16.175	26
Mus musculus	T00752	Sp1	12.4482	47	Vertebrates	M00196	Sp1	11.8447	108
Mus musculus	T00765	SRF(504AA)	17.4459	27	Vertebrates	M00186	SRF	16.0987	21
Mus musculus	T00989	CREB	15.4465	13	Vertebrates	M00039	CREB	11.891	29
Mus musculus	T01543	E2F-1	11.1603	11	Vertebrates	M00516	E2F	12.023	29
Mus musculus	T01710	HOXA9	16.6718	27	Vertebrates	M00420	MEIS1A:HOXA9	20.7837	13
Mus musculus	T01806	p53	14.5391	13	Vertebrates	M00034	p53	31.9753	17
Mus musculus	T01862	POU2F1b	11.0445	18	Vertebrates	M00161	2012-10-01	17.0878	7
Mus musculus	T01863	POU2F1c	11.0445	18	Vertebrates	M00161	2012-10-01	17.0878	7
Mus musculus	T01864	POU2F2(Oct-2.1)	12.4361	10	Vertebrates	M00210	OCT-x	16.0651	10
Mus musculus	T01865	POU2F2(Oct-2.3)	12.4361	10	Vertebrates	M00210	OCT-x	16.0651	10
Mus musculus	T01866	POU2F2(Oct-2.4)	12.4361	10	Vertebrates	M00210	OCT-x	16.0651	10
Mus musculus	T01867	POU2F2(Oct-2.6)	12.4361	10	Vertebrates	M00210	OCT-x	16.0651	10
Mus musculus	T01923	p50	18.2978	15	Vertebrates	M00208	NF-kappaB	15.9058	22
Mus musculus	T01944	NF-AT1	9.63246	20	Vertebrates	M00302	NF-AT	10.1042	26
Mus musculus	T02016	En-1	6.2033	10	Vertebrates	M00396	En-1	3.71385	10
Mus musculus	T02072	Msx-1	5.29291	13	Vertebrates	M00394	Msx-1	8.49005	13
Mus musculus	T02361	CREBbeta	9.97619	10	Vertebrates	M00178	CREB	11.7271	20
Mus musculus	T02983	Pax-4a	7.26933	65	Vertebrates	M00380	Pax-4	9.51324	24
Mus musculus	T03388	Meis-1a	11.4575	34	Vertebrates	M00420	MEIS1A:HOXA9	20.7837	13
Mus musculus	T03389	Meis-1b	13.7658	34	Vertebrates	M00421	MEIS1B:HOXA9	16.2222	14
Rattus norvegicus	T00031	AP-1	10.8712	12	Vertebrates	M00174	AP-1	8.71755	56
Rattus norvegicus	T00108	C/EBPalpha	5.58554	115	Vertebrates	M00116	C/EBPalpha	6.75346	43
Rattus norvegicus	T00124	c-Fos	11.3382	17	Vertebrates	M00174	AP-1	8.71755	56
Rattus norvegicus	T00132	c-Jun	10.9507	16	Vertebrates	M00174	AP-1	8.71755	56
Rattus norvegicus	T00164	CREB	13.7552	24	Vertebrates	M00039	CREB	11.891	29
Rattus norvegicus	T00258	ER-alpha	17.5762	10	Vertebrates	M00191	ER	9.71802	20
Rattus norvegicus	T00333	GR	8.17338	60	Vertebrates	M00192	GR	8.46368	38
Rattus norvegicus	T00369	HNF-1alpha	13.3659	19	Vertebrates	M00132	HNF-1	13.9142	26
Rattus norvegicus	T00372	HNF-4alpha1	15.1525	30	Vertebrates	M00411	HNF-4alpha1	16.231	19
Rattus norvegicus	T00459	C/EBPbeta(LAP)	7.5229	34	Vertebrates	M00109	C/EBPbeta	11.0459	21
Rattus norvegicus	T00535	NF-1	11.0538	20	Vertebrates	M00193	NF-1	9.51448	75
Rattus norvegicus	T00754	Sp1	12.6248	33	Vertebrates	M00196	Sp1	11.8447	108
Rattus norvegicus	T00875	USF-1	14.5231	12	Vertebrates	M00122	USF	8.74416	81
Rattus norvegicus	T01049	HNF-3beta	10.7681	34	Vertebrates	M00131	HNF-3beta	12.5103	24
Rattus norvegicus	T04297	Nkx6-1	29.9448	11	Vertebrates	M00424	NKX6-1	14.732	17
Saccharomyces cerevisiae	T00056	ABF1	13.2462	23	Fungi	M00015	ABF1	14.4208	24
Saccharomyces cerevisiae	T00302	GAL4	13.7091	17	Fungi	M00049	GAL4	21.6855	11
Saccharomyces cerevisiae	T00321	GCN4	8.1547	21	Fungi	M00204	GCN4	11.0023	7
Saccharomyces cerevisiae	T00385	HSF1	18.2719	11	Fungi	M00169	HSF	15.0828	50
Saccharomyces cerevisiae	T00500	MCM1	20.5378	19	Fungi	M00125	MCM1	14.2877	23
Saccharomyces cerevisiae	T00509	MIG1	12.8275	14	Fungi	M00061	MIG1	14.5281	14
Saccharomyces cerevisiae	T00715	RAP1	12.5097	40	Fungi	M00213	RAP1	16.8972	14
Saccharomyces cerevisiae	T00726	repressorofCAR1expression	12.5396	14	Fungi	M00014	repressorofCAR1expression	13.4055	15

## Sheet: Models based on ORegAnno TFBSs
LASAGNA Models based on ORegAnno TFBSs					TRANSFAC Matrix
Species	ID	Name	IC	# Sites	Species Group	ID	Name	IC	# Sites
Drosophila melanogaster	ORegAnno_7227_10	ovo	12.6957	12	Insects	M00461	Ovo	10.1927	21
Drosophila melanogaster	ORegAnno_7227_27	dl	6.74073	38	Insects	M00120	dl	12.0703	12
Drosophila melanogaster	ORegAnno_7227_28	grh	6.57092	10	Insects	M00110	Elf-1	6.51286	5
Drosophila melanogaster	ORegAnno_7227_31	Kr	8.08517	45	Insects	M00021	Kr	8.43019	6
Drosophila melanogaster	ORegAnno_7227_32	bcd	7.07214	48	Insects	M00140	Bcd	11.3691	12
Drosophila melanogaster	ORegAnno_7227_35	hb	4.92814	103	Insects	M00022	Hb	9.0509	16
Drosophila melanogaster	ORegAnno_7227_41	Dfd	8.15151	16	Insects	M00019	Dfd	6.19631	4
Drosophila melanogaster	ORegAnno_7227_5	z	7.91833	41	Insects	M00283	Zeste	10.5593	26
Drosophila melanogaster	ORegAnno_7227_65	sna	7.60812	11	Insects	M00044	Sn	13.9863	9
Homo sapiens	ORegAnno_9606_103	AP1(Junfamily)CRE	8.05949	12	Vertebrates	M00199	AP-1	10.4523	12
Homo sapiens	ORegAnno_9606_12	p53(TP53)	13.8808	13	Vertebrates	M00272	p53	9.4424	100
Homo sapiens	ORegAnno_9606_2	Sp1	6.88161	54	Vertebrates	M00196	Sp1	11.8447	108
Homo sapiens	ORegAnno_9606_34	NFIC(NF-I)	6.63002	22	Vertebrates	M00193	NF-1	9.51448	75
Homo sapiens	ORegAnno_9606_77	STAT1	13.1635	239	Vertebrates	M00223	STATx	11.9973	14
Homo sapiens	ORegAnno_9606_8	HNF4A	10.2826	17	Vertebrates	M00134	HNF-4	10.1361	32
Homo sapiens	ORegAnno_9606_81	REST	12.0405	2048	Vertebrates	M00256	NRSF	30.0904	28
Homo sapiens	ORegAnno_9606_9	TCF1	11.7081	17	Vertebrates	M00206	HNF-1	17.0475	8
Mus musculus	ORegAnno_10090_2	Sp1	6.53091	10	Vertebrates	M00196	Sp1	11.8447	108
Rattus norvegicus	ORegAnno_10116_26	FoxA1/FoxA2	11.8226	12	Vertebrates	M00131	HNF-3beta	12.5103	24
Saccharomyces cerevisiae	ORegAnno_559292_10	MCM1	19.2914	43	Fungi	M00125	MCM1	14.2877	23
Saccharomyces cerevisiae	ORegAnno_559292_19	RAP1	13.8702	67	Fungi	M00213	RAP1	16.8972	14
Saccharomyces cerevisiae	ORegAnno_559292_23	ADR1	7.90197	13	Fungi	M00048	ADR1	6.96366	16
Saccharomyces cerevisiae	ORegAnno_559292_27	HSF1	18.1566	26	Fungi	M00169	HSF	15.0828	50
Saccharomyces cerevisiae	ORegAnno_559292_37	GCN4	11.7478	107	Fungi	M00204	GCN4	11.0023	7
Saccharomyces cerevisiae	ORegAnno_559292_39	HAP4	13.2209	31	Fungi	M00288	HAP2/3/4	12.6385	14
Saccharomyces cerevisiae	ORegAnno_559292_49	YAP1	13.6667	15	Vertebrates	M00199	AP-1	10.4523	12
Saccharomyces cerevisiae	ORegAnno_559292_5	ABF1	16.1414	151	Fungi	M00015	ABF1	14.4208	24
Saccharomyces cerevisiae	ORegAnno_559292_6	UME6	16.117	72	Fungi	M00014	repressorofCAR1expression	13.4055	15
Saccharomyces cerevisiae	ORegAnno_559292_62	HAP3	9.38462	14	Fungi	M00288	HAP2/3/4	12.6385	14
Saccharomyces cerevisiae	ORegAnno_559292_79	PHO4	11.6623	17	Fungi	M00064	PHO4	10.2509	8
Saccharomyces cerevisiae	ORegAnno_559292_87	HAP2	10.983	32	Fungi	M00288	HAP2/3/4	12.6385	14
